# Supplementary material for: CRIF1 siRNA-Encapsulated PLGA Nanoparticles Suppress Tumor Growth in MCF-7 Human Breast Cancer Cells
Source: Int J Mol Sci. 2023 Apr 18;24(8):7453. doi: 10.3390/ijms24087453 (PMC10138627; doi:10.3390/ijms24087453)
Supplement: Supplementary file 1 [file ijms-24-07453-s001.zip]

Archive with 1 entries (1 files):
- ijms-2328561-supplementary.pdf
